# Supplementary material for: Mosaicism for structural non-centromeric autosomal rearrangement in prenatal diagnoses: evidence for sex-specific selection against chromosomal abnormalities
Source: Mol Cytogenet. 2017 Dec 11;10:45. doi: 10.1186/s13039-017-0346-0 (PMC5725842; doi:10.1186/s13039-017-0346-0)
Supplement: Supplementary file 1 — Mosaicism for deletions. Tabular data presenting details of carriers of mosaicism for deletion: karyotype, parental ages, proportion of abnormal cell line(s), confirmation testing, indications for cytogenetic testing, outcome of the pregnancy. (XLSX 8 kb) [file 13039_2017_346_MOESM1_ESM.xlsx]

## Sheet: Лист1
Table S1. Mosaicism for deletion
Reference	Karyotype	Maternal age	Paternal age	Rea identified	Confirmation	Indication/outcome
Eckmann-Scholtz et al., 2012 (patient 28)	46,XX/46,XX,del(1)(q21)	ns	ns	4% AF	0% postnatal BL	ns/umbilical hernia, hydronephrosis
Hsu et al., 1996 (case IV-1)	46,XX/46,XX,del(1)(q22)	ns	ns	8% AF	0% fetal blood and fetal SF	ns (not abn US)/ TOP, normal
Hsu et al., 1996 (case IV-2)	46,XY/46,XY,del(2)(q31)	ns	ns	12.5% AF	no study	ns (not abn US ) / normal
Hsu et al., 1996 (case IV-3)	46,XY/46,XY,del(2)(q11.2)	ns	ns	16% AF	0% BL	ns (not abn US ) / normal
Eiben et al., 1988	46,XY/46,XY,del(4)(pter->p15.2) dn	32	ns	0% CVS, 100% simultaneous AF	100% SF	abn US / Wolf-Hirschhorn synrome
Hsu et al., 1996 (case IV-4)	46,XY/46,XY,del(4)(p12)	ns	ns	13% AF	0% BL, mosaicism in SF	ns (not abn US ) / normal
Hsu et al., 1996 (case IV-5)	46,XX/46,XX,del(4)(q33)	ns	ns	64% AF	mosaicism in fetal xyphoid and placental tissues	ns (not abn US)/ TOP, normal
Vockley et al., 1991	46,XX/46,XX,del(4)(p15)	31	31	6% AF a, 0% flask culture	5% BL	ASS /4p- syndrome
Chen et al., 2004	46,XY/46,XY,del(5)(p15.1) father not tested	34	40	13% AF (20 wk)	38% cord BL,8% liver, 29% lungs, and 7% skin, 0% placenta, amnion, umbilical cord	AMA/TOP, cri-du-chat syndrome
Chen et al., 2004	46,XX/46,XX,del(5)(p15.1) dn	37	ns	50% AF (17 wk)	44% AF, 57% cord BL, 45% liver and lungs, 42% SF; mosaic duplication and triplication in placenta and amnion	AMA/TOP,cri-du-chat syndrome
Yee et al., 2000	46,XY/46,XY,del(6)(p23) dn	24	ns	12% AF	3.5% CBL	ASS / normal ultrasound at 20 wk
Shaham et al., 1992	46,XX/46,XX,del(7)(p11.2) ns	ns	ns	ns	ns	ns
Perez et al., 2001	46,XX/46,XX,del(8)(p22) dn	ns	ns	AF (16 wk)	ns	ns / healthy
Hsu et al., 1996 (case IV-7)	46,XY/46,XY,del(10)(q23.2)	ns	ns	9% AF	0% PUBS	ns (not abn US ) / normal
Hsu et al., 1996 (case IV-8)	46,XX/46,XX,del(10)(q23)	ns	ns	15% AF	no study	ns (not abn US)/ normal
McGavran et al., 1988	46,XY/46,XY,del(10)(q23) dn	37	34	2% AF	2% BL at 3 yr 11 mo	AMA / microcephaly, DD at 3 yr 11 mo
Andrews et al., 1984 (case 3)	46,XX/46,XX,del(11)(q24)	ns	ns	4% AF	48% BL, SF	ASS / abnormal child
Bui et al., 1984	46,XX/46,XX,del(11)(q24)	ns	ns	AF	mosaicism in infant tissues	ns / abnormal phenotype
Valduga et al., 2007	46,XY/46,XY,del(11)(q23) dn	37	ns	16% AF (21 wk)	20% AF (21 wk), CBL	ASS / TOP at 31 wk, minor clinical features of Jacobsen syndrome, Parise-Trousseau syndrome
Basaran et al., 2001	46,XY/46,XY,del(12)(21.32q22)	AMA	ns	13% AF (18 wk)	14% CB	AMA / TOP at 24 wk, minor facial dysmorphism
Hsu et al., 1996 (case IV-10)	46,XY/46,XY,del(12)(p12)	ns	ns	7% AF	0% CB	ns (not abn US)/ normal at 2 yr
Smith et al., 2005	46,XY/46,XY,del(13)(q13)	26	ns	10% AF (23 wk)	80% SF	abnormal US / TOP at 24 wk, MCA
Wildschwendter et al., 2002	46,XY/46,XY,del(13)(q13.3) dn	27	ns	18% AF (24 wk)	18% CB, 27% SF	abnormal US / TOP, MCA
Babu et al., 1995	46,XY/46,XY,del(16)(p12) dn	32	ns	12.5% AF	0% fetal blood, 0% fetal skin, 0.5% placenta/amnion	parental anxiety / TOP, no abnormalities
Hsu et al., 1996 (case IV-11)	46,XX/46,XX,del(16)(q23)	ns	ns	59% AF	mosaicism in fetal tissues	ns / TOP, cystic hygroma
Anselem et al., 2010	46,XX/46,XX,del(18)(q21.2) dn	26	ns	0% CVS, 100% AF	7% cord tissue, 100% SF	abn US / TOP, corpus callosun hypoplasia, facial dysmorphism
Chen et al., 2003	46,XY/46,XY,del(18)(q21.3) dn	24	ns	75% AF (21 wk)	62% BL, 80% hepatocytes	abnormal US / TOP, craniofacial dysmorphism
Hsu et al., 1996 (case IV-12)	46,XY/46,XY,del(18)(p11.2)	ns	ns	26% AF	unsuccessful	ns (not abn US)/ TOP, normal
Simoni et al., 1987 (case 2)	46,XY/46/XY,del(18)(q21->qter)	38	ns	0% direct CVS	100% postnatal BL, 100% SF	AMA / 18q- syndrome
Wilson and Lin, 1988	46,XY/46,XY,del(18)(q12.2q21.1) dn	37	20	28% AF	24% AF, 2% CB, 47% umbilical CB at TOP	AMA / TOP, craniofacial anomalies
Gunduz et al., 2002	46,XX/46,XX,del18(q12.1-qter)	ns	ns	5% AF	0% CB	ns / normal at birth
Riegel et al, 2000	46,XX/46,XX,del(22)(q13) dn	29	31	0% direct CVS, 91% cultured CVS	65% SF	hydrops and tumour / TOP at 23 wk, cystic thymis tissue,minor FD
Phelan et al.,2001	46,XX/46,XX,del(22)(q13.3) dn	24	ns	94% AF (17 wk)	37% cord BL, 97% umbilical cord	ASS / TOP, autopsy declined
Chen et al., 2004	46,XY/46,XY, del(22)(q11.2q11.2) dn	27	ns	61% AF (32 wk)	43% CB	cardiac anomalies on US / DiGeorge syndrome
Abbreviations:
abn abnormal
AMA advanced maternal age
AF amniotic fluid cells
ASS abnormal serum screening
BL blood sample
CB cord blood
DD developmental delay
DS Down syndrome
DF dysmorphic features
FBL fetal blood
FD facial dysmorphism
GR growth retardation
IUGR intrauterine growth retardation
MCA multiple congenital anomalies
MR mental retardation
NT nuchal translucency
PUBS periumbilical blood sampling
US ultrasound
VSD ventricular septal defect
SF skin fibroblasts
TOP termination of pregnancy
