# Supplementary material for: Mosaicism for structural non-centromeric autosomal rearrangement in prenatal diagnoses: evidence for sex-specific selection against chromosomal abnormalities
Source: Mol Cytogenet. 2017 Dec 11;10:45. doi: 10.1186/s13039-017-0346-0 (PMC5725842; doi:10.1186/s13039-017-0346-0)
Supplement: Supplementary file 2 — Mosaicism for duplications. Tabular data presenting details of carriers of mosaicism for duplication: karyotype, parental ages, proportion of abnormal cell line(s), confirmation testing, indications for cytogenetic testing, outcome of the pregnancy. (XLSX 6 kb) [file 13039_2017_346_MOESM2_ESM.xlsx]

## Sheet: Лист1
Table S2. Mosaicism for duplication
Reference	Karyotype	Maternal age	Paternal age	Rea identified	Confirmation	Indication/outcome
Chen et al., 2008	46,XX/46,XX, dup(1)(q31.3q32.1)	34	ns	70% AF (19 wk)	0% placenta, 35% cord blood, 65% umbilical cord, 70% SF	AMA, abn US level II / TOP, MCA
Christiansen et al., 2005	46,XX/46,XX,dup(1)(q11q44) father not tested	26	ns	73% AF (29 wk)	50% fetal tendon	preterm labor and polyhydramnios, abnormal US level II / expired after birth, MCA
Karaoguz et al., 2006	46,XX/46,XX,dup(1)(q21qter) dn	26	ns	21% AF (21 wk)	2% umbilical BL, 4% intracardial BL, 16% SF	abn US / TOP at 23 wk, multiple DF
Sahin et al., 2005	46,XX/46,XX,dir dup(1)(q22-q32) dn	ns	ns	30% AF	no study	ns / TOP at 23 wk
Gardner et al., 1994 (case 5)	46,XX/46,XX,dir dup(3)(q23->q27)	AMA	ns	64% AF	64% BL	AMA /features suggestive of Cornelia de Lange syndrome, hypomelanosis of Ito
Rodrigues et al., 1999 (case 2)	46,XX/46,XX,dup(4)(p16p16) dn	31	ns	22% AF (19 wk)	confirmed in both a repeat AF and umbilical blood sample	abn US level II / dead, not examined
Howard, 1987	46,XY/46,dup(7q)	35	ns	AF 48%	50% kidney, 25% SF	AMA / TOP, no abnormalitiy, GR, high forehead
De Bernardo et al., 2003	46,XX/46,XX,dup(11)(q13-qter) dn	37	ns	26% AF (17 wk)	3% umbilical cord blood	AMA / TOP, DF
Jewell et al., 1992 (case 1)	46,XY/46,XY,dup(12)(p13.1p13.3) dn	ns	ns	87% AF (31 wk)	0% chorionic membrane, 2% chorionic villi, 87% amnion	marked polyhydroamnios / ear abnormalities, slight micrognathia, prominent nasal bridge
Jewell et al., 1992 (case 2)	46,XY/46,XY,dup(12)(p13.1p13.3) dn	ns	ns	60% AF ( 20 wk)	57% cardiac blood	ASS, normal at US/ TOP
Descartes et al., 1999	46,XX/46,XX, dup(17)(q21.1-qter) dn	24	28	40% AF (24 wk)	0% BL, 20% SF	abn US / essentially normal at 12 mo
Mikkelsen, Stene, 1979	46,XX/46,XX,dup(17q)	ns	ns	AF	ns	previous child with DS / ns
