# Supplementary material for: Mosaicism for structural non-centromeric autosomal rearrangement in prenatal diagnoses: evidence for sex-specific selection against chromosomal abnormalities
Source: Mol Cytogenet. 2017 Dec 11;10:45. doi: 10.1186/s13039-017-0346-0 (PMC5725842; doi:10.1186/s13039-017-0346-0)
Supplement: Supplementary file 3 — Mosaicism for ring chromosomes. Tabular data presenting details of carriers of mosaicism for ring chromosomes: karyotype, parental ages, proportion of abnormal cell line(s), confirmation testing, indications for cytogenetic testing, outcome of the pregnancy. (XLSX 6 kb) [file 13039_2017_346_MOESM3_ESM.xlsx]

## Sheet: Лист1
Table S3. Mosaicism for ring chromosomes
Reference	Karyotype	Maternal age	Paternal age	Rea identified	Confirmation	Indication / outcome
Hsu et al., 1996 (case V-1)	46,XY/46,XY,r(12)	ns	ns	7% AF a	8% CBL	ns (not abn US)/ normal
Hook, Cross, 1987 (case 40254)	46,XX/46,XX,r(13) dn, unbalanced	22	ns	AF	ns	ASS / ns
Glass et al., 2006 (case 1)	46,XX/46,XX.r(15)(p11.2q26)/45,XX,-15/47,XX,r(15)[2/46,XX,dic r(15)	34	ns	96% abnormal AF	100% BL at birth	abn US, IUGR / at 6 yo extremelly short stature,heart defects, DD
Kim et al., 1997	46,XX/46,XX,r(15)	ns	ns	0% CVS (1st trimester)	100% postnatal placenta	NT / IUGR
Chen et al., 2010	46,XY/46,XY,r(18)(p11.21q21.2/45,XY,-18/46,XY,idic r(18)	36	40	73%/14%/0% AF (16 wk)	81%/3%/3% BL	AMA / MCA
van den Berg et al., 2006 (case 4)	46,XY/46,XY,r(18)/45,XY,-18	ns	ns	0% short CVS, 0%/65%/35% cultured CVS, 0%/62%/38% AF	confirmed after TOP	NT/ TOP, ns
Fischer et al., 2001	46,XY/46,XY,r(18)(p11q23)/45,XY,-18 dn	37	ns	0%/89%/11% AF (20 wk)	0%,83%,17% umbilical cord; 0%,100%,0% umbilical cord lymphocytes; 100%,0%,0% cultured CVS	AMA, ASS / TOP, not examined
Thies et al., 1998	46,XX/46,XX,r(18)/45,XX,-18 dn, unbalanced	35	ns	68% /32% AF (15/16 wk)	0% short-term CVS, 96%/4% long-term CVS, 67%/33% AF, 90%/10% cord, 73%/27% SF	AMA / TOP, MCA
Featherstone et al., 1994	46,XX/46,XX,r(19)	ns	ns	11% AF	20% CB	ns / ns
Gillessen-Kaesbach Ngo, 1990	46,XX/46,XX,r(19) dn	37	ns	67% AF (17 wk)	80% fetal cardiac BL, 70% SF	AMA / TOP, distinct DF, IUGR
Beck-Lippert et al., 1991	46,XX/46,XX,r(20)	AMA	ns	15% AF (16 wk)	15% fetal BL, various tissues	AMA / TOP, normal except from enlarged pelves of the kidneys
Giardino et al., 2010 (case MM)	46,XX/46,XX,r(20) dn	ns	ns	prenatal	30% BL at age of 3yr	ns / r(20) syndrome with FD at age of 3yr
Hsu et al., 1996 (case V-2)	46,XY/46,XY,r(22)	ns	ns	60% AF	0% fetal lung	ns (not abn US)/ TOP, normal
Hsu et al., 1996 (case V-3)	46,XY/46,XY,r(22)	ns	ns	67% AF	mosaicism in fetal and placental tissues	ns / TOP, abnormal
