# Supplementary material for: Mosaicism for structural non-centromeric autosomal rearrangement in prenatal diagnoses: evidence for sex-specific selection against chromosomal abnormalities
Source: Mol Cytogenet. 2017 Dec 11;10:45. doi: 10.1186/s13039-017-0346-0 (PMC5725842; doi:10.1186/s13039-017-0346-0)
Supplement: Supplementary file 4 — Mosaicism for unbalanced translocations. Tabular data presenting details of carriers of mosaicism for unbalanced translocation: karyotype, parental ages, proportion of abnormal cell line(s), confirmation testing, indications for cytogenetic testing, outcome of the pregnancy. (XLSX 6 kb) [file 13039_2017_346_MOESM4_ESM.xlsx]

## Sheet: Лист1
Table S4. Mosaicism for unbalanced translocation
Reference	Karyotype	Maternal age	Paternal age	Rea identified	Confirmation	Indication/outcome
Hsu et al., 1996 (case 1b-1)	46,XY/46,XY,der(1)t(1;7)(p36.3;q11)	ns	ns	83% AF	3% BL	ns (not US abnormality) / DF, MR
Sundberg et al., 1996	46,XY/46,XY,-9,+der(9),t(1;9)(q421;q34) dn	ns	ns	71% CVS	52% AF	ns / TOP at 15 wk
Chen et al., 2011	46,XX/46,XX,der(3)(qter->q24::p26.3->qter)	35	ns	33% AF (21wk)	12% fetal BL, 0% placenta, 25% amniuotic membrane, 50% umbilical cord	AMA / TOP at 24 wk, malformed fetus
Veenma et al., 2010	46,XX/46? XX,der(5)t(5;12)(p13/2;p12.3)	22	ns	87% cultured AF, 0% uncultured NF (20 wk)	13-43% different tissues	abn US / terminated, MCA
Cotter et al., 1998	46,XX/46,XX,der(4)t(4;5)(q34;q12) dn	35	ns	16% AF (16 wk)	32% and 6% subsequent AF, 0% PUBS, CB and placenta	AMA / normal at 2 yr
Crandall et al., 1980 (case 1718)	46,XX/46,XX,dup(9),t(9;14)	37	ns	AF (2nd trimester)	no study	AMA / TOP
Golbus et al., 1979	46,XY,-13,+der(13)t(13;?)	ns	ns	72% AF	0% fetal tissue	ns (not US abnormality)/ TOP
Eckmann-Scholtz et al., 2012 (patient 7)	46,XX/46,XX,der(14)t(14;14)(p12;q32)	ns	ns	4% AF	FISH results on cord BL and postnatal BL inconclusive	ns / healthy child, IUGR
Wax et al., 2000	46,XX/46,XX,der(15)(1;15)(q21;p11) ns	32	ns	86% amnio (19) wk	no study	abn US / TOP, teratoma, MCA
Faivre et al., 2004	46,XY/46,XY, der(15)t(15;15)(p12q25) dn	39	ns	55% AF (15 wk)	12% fetal BL	AMA / TOP, overgrowth, no remarkable dacial disnorphism, no visceral malformations, mild rocker-bottom feet
King et al., 1991	46,XX/46,XX,-21,+der(21),t(17;21)(q21.1;q22.3) dn	28	46	94% AF (30 wk)	28% fetal BL, 0% placenta	abn US / MCA
