# Supplementary material for: Mosaicism for structural non-centromeric autosomal rearrangement in prenatal diagnoses: evidence for sex-specific selection against chromosomal abnormalities
Source: Mol Cytogenet. 2017 Dec 11;10:45. doi: 10.1186/s13039-017-0346-0 (PMC5725842; doi:10.1186/s13039-017-0346-0)
Supplement: Supplementary file 5 — Mosaicism for other unbalanced rearrangements. Tabular data presenting details of carriers of mosaicism for other unbalanced rearrangement: karyotype, parental ages, proportion of abnormal cell line(s), confirmation testing, indications for cytogenetic testing, outcome of the pregnancy. (XLSX 6 kb) [file 13039_2017_346_MOESM5_ESM.xlsx]

## Sheet: Лист1
Table S5. Mosaicism for other structural rearrangements
Reference	Karyotype	Maternal age	Paternal age	Rea identified	Confirmation	Indication/outcome
Hsu et al., 1996 (case VIIb-1)	46,XY/46,XY,6q+	ns	ns	6% AF	0% BL	ns (not US abnoirmality ) / normal
Tharapel et al., 1999 (case 2)	46,XY/46,XY,dup(7)(p11.2p13)/46,XY,del(7)(p11.2p13) dn	42	ns	38%/14% AF (29 wk)	confirmed in placenta, cord, SF, BL	abn US / normal at 9 mo
Pittalis et al., 2013 (patient 2)	46,XX/45,XX,add(11)(q25)der(11)t(11;?)(q25;?)/46,XX,del(11)(q25)/46,XX,der(11)del(11)(q25)dup(11)(p15.3pter)	41	ns	0%/70%/0% semidirect CVS, 54%/8%/10% long-term CVS (11 wk)	sampling tissues declined	IVF/abn US (MCA) at 15 wk/TOP
Porter et al., 1999	46,XY/46,XY,add(11)(q23-25)/46,XY,del(11)(q24.2) dn	35	ns	100%/0% direct CVS, 0%/12% long-term cultured CVS, 0%/76% AF	0%/65% fetal miscle	abn US / TOP, MCA
Hsu et al., 1996 (case VIIb-2)	46,XX/46,XX,12p+	ns	ns	68% AF a	no study	ns (not US abnormality) / TOP, abnormal
Gosden et al., 1988 (case 10)	46,XY/46,XY, abn13	42	ns	AF	0% repeat AF, 0% fetal BL (24 wk)	AMA / normal
Hsu et al., 1996 (case VIIb-3)	46,XX/46,XX,13p+	ns	ns	84% AF	no study	ns (not US abnormality)/ normal
Hsu et al., 1996 (case VIIb-4)	46,XX/46,XX,14q+	ns	ns	24% AF	mosaicism in CB	ns (not US abnormality)/ normal
Hsu et al., 1996 (case VIIb-5)	46,XY/46,XY, 15p+	ns	ns	80% AF a, 37% AF	mosaicism confirmed in BL	ns / MCA, VSD
Migues et al., 2005	46,XX/46,XX,add(15)(q?) dn	ns	ns	32% AF	low level mosaicism in fetal CB	ns
Hsu et al., 1996 (case VIIb-6)	46,XX/46,XX,16p+	ns	ns	60.5% AF	20% fetal muscles, 100% kidney, 67% lung	ns (not US abnormality) / TOP, abnormal
Hsu et al., 1996 (case IV-13)	46,XY/46,XY,18p-/45,XY,-18	ns	ns	3.5% /2% AF	2%/0% BL	ns / normal at 7 mo
Hsu et al., 1996 (case IV-14)	46,XX/46,XX,18p-/45,XX,-18	ns	ns	5% /12% AF	0% SF, mosaicism in abortion fluid	ns (not US abnormality) / TOP, multiple abnormalities
Schmidt, Dowling, 1983	46,XX/46,XX,20p+	ns	ns	AF	ns	ns/newborn with congenital heart disease
Gosden et al., 1988 (case 3)	46,XY/46,XY,-21+ter rea(21q21q)	37	ns	AF	AF and fetal BL (24 wk)	AMA / DS
Bui et al., 1984	46,XY/46,XY,22p+	ns	ns	AF	no study	ns / normal
Hsu et al., 1996 (case VIIb-8)	46,XX/46,XX,22p+	ns	ns	21% AF	no study	ns (not US abnormality) / abnormal, hydrops fetalis at 28 wk
