# Supplementary material for: Mosaicism for structural non-centromeric autosomal rearrangement in prenatal diagnoses: evidence for sex-specific selection against chromosomal abnormalities
Source: Mol Cytogenet. 2017 Dec 11;10:45. doi: 10.1186/s13039-017-0346-0 (PMC5725842; doi:10.1186/s13039-017-0346-0)
Supplement: Supplementary file 6 — Mosaicism for apparently balanced rearrangements. Tabular data presenting details of carriers of mosaicism for apparently balanced rearrangement: karyotype, parental ages, proportion of abnormal cell line(s), confirmation testing, indications for cytogenetic testing, outcome of the pregnancy. (XLSX 7 kb) [file 13039_2017_346_MOESM6_ESM.xlsx]

## Sheet: Лист1
Table S6. Mosaicism for balanced rearrangement
Reference	Karyotype	Maternal age	Paternal age	Rea identified	Confirmation	Indication/outcome
Mosaicism for balanced translocation
Hawaii Birth defects Program a	46,XX/46,XX,t(1;2)(p33;p23)	26	25	AF	ns	live birth
Hook and Cross, 1987 (case 40209)	46,XY/46,XY,rcp t(1;3)(p21?;p27?) dn	36	38	AF	ns	AMA / ns
Hawaii Birth defects Program a	46,XX/46,XX,t(1;10)(p36.1;p11.1) dn	35	30	AF	confirmed in BL	live birth
Caron et al., 1999	46,XX/46,XX,t(1;11)	<35	ns	AF	ns	ns
Hsu et al., 1996 (case 1a-11)	46,XY/46,XY,t(1;22)(q21.9;q11.2)	ns	ns	42% AF	no study	ns (not abn US ) / normal
Hsu et al., 1996 (case 1a-4)	46,XX/46,XX,t(2;3)(q21.3;q22)	ns	ns	10% AF	0% blood	ns (not abn US ) / normal
Hsu et al., 1996 (case 1a-9)	46,XY/46,XY,t(2;4)(q23;q24)	ns	ns	2% AF	no study	ns (not abn US ) / normal
Shaham et al., 1992	46,XY/46,XY,t(2;4)(q23;q33)	ns	ns	ns	ns	ns
Gunduz et al., 2002	46,XY/46,XY,t(2;12)(q23;q24.5)	ns	ns	3% AF	0% fetal CB	ns / normal at birth
Hsu et al., 1996 (case 1a-12)	46,XY/46,XY,t(2;12)(q33;p13)	ns	ns	18% AF	0% blood	ns (not abn US ) / normal
LIppman et al., 1992 (case A024163)	46,XX/46,XX.t(2;12)(q33;p13)	>=35	ns	AF	0% blood	liveborn
Ferguson-Smith and Yates, 1984	46,XY/46,XY,t(2;13)	37	40	AF	ns	AMA / ns
Hastings et al., 1999	46,XX/46,XX,t(3;10)(p13;q21),inv(6)(p23q12) dn	21	ns	98% FBL (23 wk)	19% SF	abnUS/TOP, congenital malformations
Gosden et al., 1988 (case 6)	46,XX/46,XX,t(4;16)	31	ns	FBL (22 wk)	0% AF (22 wk)	family history of NTD / normal
Hsu et al., 1996 (case 1a-1)	46,XY/46,XY,t(5;16)(q13;p11)	ns	ns	11% AF	no study	ns (not abn US)/ TOP, normal
Hsu et al., 1996 (case 1a-5)	46,XX/46,XX,t(5;17)	ns	ns	79% AF	0% blood	ns (not abn US ) / normal
Golden et al., 1991	46,XY/46,XY,t(6;14)(q16.3;q13)	33	ns	31% AF	mosaicism confirmed in placenta, foreskin, CB	AMA / normal at birth
Hsu et al., 1996 (case 1a-10)	46,XX/46,XX,t(6p-;9p+)	ns	ns	16% AF	0% fetal skin	ns (not abn US)/ TOP, normal
Gosden et al., 1988 (case 7)	46,XX/46,XX,t(6;15)	42	ns	FBL (20 wk)	0% AF (20 wk)	AMA / normal
Gunduz et al., 2002	46,XY/46,XY,t(7;8)(q22;p23)	ns	ns	7% AF	0% fetal cord blood	ns / normal at birth
Hook and Cross, 1987 (case 41106)	46,XY/46,XY,t(7;16)(p?;q?) dn	36	38	AF	ns	AMA/ns
Hsu et al., 1996 (case 1a-8)	46,XX/46,XX,t(7;9)(q11.2;q22)	ns	ns	20% AF	0% repeat AF	ns (not abn US ) / normal
Hsu et al., 1996 (case 1a-6)	46,XX/46,XX,t(9;16)	ns	ns	20% AF a	mosaicism confirmed in blood	ns (not abn US ) / normal
Grati et al., 2006; Grati, 2006, personal communication	46,XY/46,XY,t(10;12)(q23.3;p13.3)	ns	ns	0% direct CVS, 100% CVS cultured	confirmed in AF	AMA / abnomal
Hawaii Birth defects Program a	46,XX/46,XX,t(20;22)(q13;q13) dn	31	36	AF	ns	live birth
Mosaicism for inversion
Hsu et al., 1996 (case III-1)	46,XY/46,XY,inv(2)(p24q25)	ns	ns	29% AF	0% BL, SF	ns / normal
Hsu et al., 1996 (case III-2)	46,XY/46,XY,inv(4)(p14q28)	ns	ns	31% AF	0% BL	ns / normal
Gosden et al., 1988 (case 5)	46,XX/46,XX,inv(5p)	36	ns	AF (21 wk)	FB	AMA /normal
Hsu et al., 1996 (case III-3)	46,XY/46,XY,inv(5)(p13q14)	ns	ns	11% AF	0% BL	ns / normal
Hook and Cross, 1987 (case 40686)	46,XY/46,XY,inv(6)	37	37	AF	ns	AMA / ns
Hsu et al., 1996 (case III-4)	46,XY/46,XY,inv(13)(q22q34)	ns	ns	50% AF	50% BL	ns / normal
Chen et al., 1994	46,XY/46,XY,inv(17)(q21;q23) dn	21	ns	AF (19 wk)	13% fetal SF	abn US / TOP, MCA (Beemer-Lange type short rib-polydactyly syndrome)
Hook and Cross, 1987 (case 40823)	46,XY/46,XY,inv(22)(q12q13) dn	35	37	AF	ns	AMA/ns
a a courtecy of Dr. Forrester, 2005
