# Supplementary material for: Mosaicism for structural non-centromeric autosomal rearrangement in prenatal diagnoses: evidence for sex-specific selection against chromosomal abnormalities
Source: Mol Cytogenet. 2017 Dec 11;10:45. doi: 10.1186/s13039-017-0346-0 (PMC5725842; doi:10.1186/s13039-017-0346-0)
Supplement: Supplementary file 7 — Mosaicism for structural rearrangements in miscarried/spontaneously aborted fetuses. Tabular data presenting details of miscarried/spontaneously aborted fetuses with structural rearrangement: karyotype, parental ages, proportion of abnormal cell line(s), reasons for cytogenetic testing, and probality of maternal cell contamination in female specimens. (XLSX 8 kb) [file 13039_2017_346_MOESM7_ESM.xlsx]

## Sheet: Лист1
Table S7. Mosaicism for structural rearrangements detected in fetal death
Source	Karyotype	Maternal age	Paternal age	Proportion of abnormal cells	Indication	Probability of maternal cell contamination in female specimens
N/del
Qumsiyeh, 1998	46,XX/46,XX,del(1q2) or der(1)	ns	ns	0.07	cytogenetic survey on spontaneous abortions at 1st and 2nd trimester	little if any (multiple tissues)
Desphande et al., 2010	46,XX/46,XX,del(5)(p14.1)	ns	ns	0.8	testing aCGH for genetic analysis of CVS from pregnancy loss	excluded
Hawaii Birth defects Program a	46,XX/46,XX,del(7)(q32)/46,XX,del(7)(q32),t(4;22)(p11;p11)	27	ns	ns	fetal death <20 weeks	ns
Hawaii Birth defects Program a	46,XX/46,XX,del(7)(q32)/46,XX,del(7)(q32),t(4;22)(p11;p11)	27	ns	ns	fetal death <20 wk	ns
Qumsiyeh, 1998	46,XX/46,XX,del(14) or der(14)	ns	ns	ns	cytogenetic survey on spontaneous abortions at 1st and 2nd trimester	little if any (multiple tissues)
Hawaii Birth defects Program a	46,XX/46,XX,del(18p)	31	ns	ns	fetal death 20 weeks or more	ns
N/dup
Wu et al., 2016 b	46,XX/46,XX,dup(2)(qsubtel),dup(7)(qsubtel)	39	40	ns	molecular cytogenetic analysis of early SA conceived by varying ART technologies	excluded
Kriplani et al., 1998	46,XY/46,XY,dup(5)(q33-qter) dn	28	ns	ns	fetal polycystic kidneys, atrial septal defect/ intrauterine death at 32 wk
Wu et al., 2016 b	46,XX/46,XX,dup(16)(qsubtel)	33	33	ns	molecular cytogenetic analysis of early SA conceived by varying ART technologies	excluded
Hawaii Birth defects Program a	46,XX/45,XX,-21/46,XX,-21,+inv dup(21)(q22)	25	ns	ns	fetal death <20 weeks	ns
N/ring
Arakaki and Waxman, 1970	46,XY/46,XY,r(3)	ns	ns	ns	study on early SA (less than 20 wk)
Ogasawara et al., 2000	46,XY/46,XY,r(3)	ns	ns	ns	study on recurrent miscarriages 4-18 wk
N/translocation unbalanced
Hawaii Birth defects Program a	46,XX/46,XX,der(11)t(5;11)(q11.2;p15)	32	ns	ns	fetal death 20 weeks or more	ns
Van Buggenhout et al., 1995	46,XX/46,XX,der(13)t(1;13)(q211;q11) dn	ns	ns	71% cystic fluid, 80% AF	prenatal diagnosis: abn US/fetal death at 16 wk	excluded (prenatal diagnosis)
Bettio et al., 2008	46,XY/46,XY,add(14)(p12)	ns	ns	ns	cytogenetic survey of miscarriages after ART procedures
Bettio et al, 2008	46,XX/46,XX,add(22p)	ns	ns	ns	cytogenetic survey of miscarriages after ART procedures	low (direct method)
Hawaii Birth defects Program a	46,XX/46,XX,der(22)t(10;22)(q23;q13.3)	42	33	ns	fetal death <20 weeks	low (direct method)
N/other rearrangements
Jenderny, 2014	46,XX/46,XX,add(4)(q?31)	ns	ns	ns	cytogenetic survey on SA 7-34 wk	probable (indirect method)
Jenderny, 2014	46,XY/46,XY,der(5)t(5;14)9q23;q11.2)/45,XY,der(13;14)(p10;q10)	ns	ns	ns	cytogenetic survey on SA 7-34 wk
Wu et al., 2016 b	46,XX/46,XX,dup(7)(qsubtel)/46,XX,del(7)(qsubtel)	38	41	ns	molecular cytogenetic analysis of early SA conceived by varying ART technologies	excluded
Doria et al., 2009	46,XY/46,XY,der(12)	29	ns	ns	adopting sequentional protocol for study SA and fetal death
Nagaishi et al., 2004	46,XX/46,XX, add(13)/45,XX,-13/46,XXr(13)q11.1q32)	38	ns	52%/24%/10%	cytogenetic survey on spontaneous abortions	probable (indirect method)
Bettio et al., 2008	46,XY/46,XY,add(14)(p12)	ns	ns	ns	cytogenetic survey of miscarriages after ART procedures
Bettio et al, 2008	46,XX/46,XX,add(22p)	ns	ns	ns	cytogenetic survey of miscarriages after ART procedures	low (direct method)
Sahlin et al., 2014	46,XX/46,XX,der(22)del(22)(p11.1)del(22)(q13.3)/45,XX,-22	ns	ns	69%/23%	molecular cytogenetic analysis in stillbirth	excluded
N/translocation balanced
Adam et al., 1993	46,XX/46,XX,t(1;11)(p34;q15)	ns	ns	ns	prenatal diagnosis: oligohydroamnios/SA at 26 wk	excluded
Warburton et al., 1980	46,XX/46,XX,t(1;13)	ns	ns	ns	cytogenetic survey on SA	probable (indirect method)
Hawaii Birth defects Program a	46,XX/46,XX,t(5;7)(p13;q22) dn	32	ns	ns	fetal death <20 weeks	ns
Hawaii Birth defects Program a	46,XX/46,XX,t(7;21)(q22;q21.2)	30	ns	ns	fetal death <20 weeks	ns
Hawaii Birth defects Program a	46,XX/46,XX,t(13;18)(q12;q21)	28	30	ns	fetal death 20 weeks or more; anencephaly	ns
a courtecy of Dr. Forrester, 2005
b courtecy of Dr. Wu, 2016
